# Supplementary material for: S100A9 extends lifespan in insulin deficiency
Source: Nat Commun. 2019 Aug 7;10:3545. doi: 10.1038/s41467-019-11498-x (PMC6686003; doi:10.1038/s41467-019-11498-x)
Supplement: Supplementary file 3 — Source Data [file 41467_2019_11498_MOESM3_ESM.xlsx]

## Sheet: Fig 1a
		glycemia (mM)
	days	Healthy					STZ-Leptin					STZ-Leptin-STOP
	-14	7.4	7.1	8.1	6.7		7.9	7.4	6.1	6.8		7.4	6.2	8.1	6.8
	-7	8	7.4	8.7	5.4		25.6	26.9	18.8	14.1		27.2	30.3	24	23.9
	0	9.7	8.8	9.1	8.3		32.3	27.9	28.8	30.8		27.9	33.3	32.2	31.2
	5	7.9	8	7.5	8.3		5.8	3.2	25.7	3.7		10	30.3	5.7	8.5
	10	7.4	6.9	6.8	8.1		5.7	1.6	5.9	5.1		8.4	3.5	12.4	4.4
	12	7.5	6.8	8.1	7.2		6	1.4	3.9	6.9		16.2	22.4	27.8	15
	days
	-14	Tukey's multiple comparisons test	Mean Diff.	95.00% CI of diff.	Significant?	Summary	Adjusted P Value
		Healthy vs. STZ-Leptin	0.275	-1.174 to 1.724	No	ns	0.8588
		Healthy vs. STZ-Leptin-STOP	0.2	-1.249 to 1.649	No	ns	0.922
		STZ-Leptin vs. STZ-Leptin-STOP	-0.075	-1.524 to 1.374	No	ns	0.9886
	-7	Tukey's multiple comparisons test	Mean Diff.	95.00% CI of diff.	Significant?	Summary	Adjusted P Value
		Healthy vs. STZ-Leptin	-13.98	-21.81 to -6.138	Yes	**	0.002
		Healthy vs. STZ-Leptin-STOP	-18.98	-26.81 to -11.14	Yes	***	0.0002
		STZ-Leptin vs. STZ-Leptin-STOP	-5	-12.84 to 2.837	No	ns	0.2298
	0	Tukey's multiple comparisons test	Mean Diff.	95.00% CI of diff.	Significant?	Summary	Adjusted P Value
		Healthy vs. STZ-Leptin	-20.98	-24.52 to -17.43	Yes	****	<0.0001
		Healthy vs. STZ-Leptin-STOP	-22.18	-25.72 to -18.63	Yes	****	<0.0001
		STZ-Leptin vs. STZ-Leptin-STOP	-1.2	-4.749 to 2.349	No	ns	0.6279
	5	Tukey's multiple comparisons test	Mean Diff.	95.00% CI of diff.	Significant?	Summary	Adjusted P Value
		Healthy vs. STZ-Leptin	-1.675	-19.46 to 16.11	No	ns	0.9627
		Healthy vs. STZ-Leptin-STOP	-5.7	-23.48 to 12.08	No	ns	0.6567
		STZ-Leptin vs. STZ-Leptin-STOP	-4.025	-21.81 to 13.76	No	ns	0.8067
	10	Tukey's multiple comparisons test	Mean Diff.	95.00% CI of diff.	Significant?	Summary	Adjusted P Value
		Healthy vs. STZ-Leptin	2.725	-2.507 to 7.957	No	ns	0.356
		Healthy vs. STZ-Leptin-STOP	0.125	-5.107 to 5.357	No	ns	0.9976
		STZ-Leptin vs. STZ-Leptin-STOP	-2.6	-7.832 to 2.632	No	ns	0.3869
	12	Tukey's multiple comparisons test	Mean Diff.	95.00% CI of diff.	Significant?	Summary	Adjusted P Value
		Healthy vs. STZ-Leptin	2.85	-4.490 to 10.19	No	ns	0.5467
		Healthy vs. STZ-Leptin-STOP	-12.95	-20.29 to -5.610	Yes	**	0.0021
		STZ-Leptin vs. STZ-Leptin-STOP	-15.8	-23.14 to -8.460	Yes	***	0.0005

## Sheet: Fig 1b
			effect size	pvalue
		CO3_MOUSE	0.98925	0.0570179
		ALBU_MOUSE	1.02572	8.88839e-12
		A2M_MOUSE	0.996559	0.607511
		FINC_MOUSE	1.02471	0.00541408
		CO3_MOUSE	0.976243	0.00076922
		TRFE_MOUSE	0.984836	0.16001
		MUG1_MOUSE	0.914454	1.96706e-11
		FIBB_MOUSE	0.950273	3.32727e-08
		CO4B_MOUSE	0.976205	0.0838076
		CERU_MOUSE	1.02135	0.035676
		HEMO_MOUSE	0.971183	0.000612799
		SPA3K_MOUSE	0.824794	0
		ITIH4_MOUSE	0.928274	0.000342846
		APOA4_MOUSE	1.21969	2.14071e-26
		ANT3_MOUSE	0.743559	5.52229e-10
		THRB_MOUSE	1.09855	1.38215e-14
		APOA1_MOUSE	1.16077	5.95469e-26
		PLMN_MOUSE	1.00185	0.796629
		KNG1_MOUSE	0.913706	7.03826e-10
		KNG1_MOUSE	0.915895	7.67547e-09
		HPT_MOUSE	0.921618	2.23961e-06
		ICA_MOUSE	1.0458	0.14071
		FIBG_MOUSE	0.951619	3.71078e-07
		VTDB_MOUSE	1.07768	1.88895e-09
		A1AT2_MOUSE	0.940535	1.19451e-06
		EST1C_MOUSE	1.06832	0.000412111
		ITIH3_MOUSE	0.93982	0.024602
		A1AT1_MOUSE	0.726382	1.50053e-18
		HRG_MOUSE	1.07931	4.63161e-07
		CFAB_MOUSE	1.08491	6.38257e-09
		FETUA_MOUSE	0.946959	4.20885e-06
		A1AT3_MOUSE	0.810052	0.0147909
		APOB_MOUSE	0.900154	8.55041e-07
		HBB1_MOUSE	1.01146	0.581903
		SPA3N_MOUSE	0.800256	4.40751e-06
		APOH_MOUSE	1.08752	4.32649e-06
		ITIH2_MOUSE	1.10022	1.97988e-07
		A1AT4_MOUSE	0.653709	0.00264651
		IGHM_MOUSE	1.04241	0.00396996
		AFAM_MOUSE	1.08167	0.000877319
		MUG2_MOUSE	0.875679	7.1677e-06
		KLKB1_MOUSE	1.01005	0.437525
		CFAH_MOUSE	1.01315	0.448586
		HBB2_MOUSE	0.948202	0.209546
		APOE_MOUSE	1.13357	0.000182822
		CO9_MOUSE	1.08656	0.000186653
		ITIH1_MOUSE	1.05903	0.00162349
		CLUS_MOUSE	0.956167	0.0565427
		CFAI_MOUSE	1.08438	0.030742
		ZA2G_MOUSE	1.0515	0.124221
		A1AG1_MOUSE	0.898928	0.000172558
		PHLD_MOUSE	1.11765	8.75424e-06
		SPA3M_MOUSE	1.10087	0.0255659
		A2AP_MOUSE	0.656265	0.00189247
		IC1_MOUSE	0.754215	0.00015681
		GELS_MOUSE	0.956553	0.023149
		ZPI_MOUSE	0.816187	8.65815e-06
		CO8B_MOUSE	0.954738	0.0121914
		A1AG2_MOUSE	1.01861	0.431622
		CO8A_MOUSE	0.970466	0.10672
		CPN2_MOUSE	1.16971	3.88674e-06
		LIFR_MOUSE	1.08598	0.0143243
		FETUB_MOUSE	1.00524	0.84914
		HBA_MOUSE	1.02608	0.0991605
		SAA2_MOUSE	1.19871	0.377167
		CO8G_MOUSE	1.01767	0.616514
		A1BG_MOUSE	2.22023	8.50926e-06
		FA12_MOUSE	1.02815	0.118309
		EGFR_MOUSE	1.0189	0.658483
		HPT_MOUSE	1.01322	0.819205
		SAA1_MOUSE	1.16273	0.0564419
		CBPN_MOUSE	1.13541	0.0318903
		PRVA_MOUSE	1.03643	0.167787
		MBL2_MOUSE	1.53998	3.45972e-08
		APOC2_MOUSE	1.24664	3.77951e-07
		APOC1_MOUSE	1.31023	8.33824e-12
		HA10_MOUSE	1.12954	0.00210307
		CS1A_MOUSE	0.93695	0.141474
		VTNC_MOUSE	1.00059	0.962704
		B2MG_MOUSE	1.13254	0.00574729
		CO3_MOUSE	0.938389	0.0101235
		SAMP_MOUSE	0.900038	0.0353707
		IGG2B_MOUSE	0.82856	0.00265518
		CBG_MOUSE	1.01909	0.550353
		ALS_MOUSE	1.10529	0.247008
		HEP2_MOUSE	0.991274	0.858716
		APOC1_MOUSE	1.39115	1.99727e-07
		F13A_MOUSE	0.983074	0.472487
		SAA4_MOUSE	0.989976	0.837556
		SPA3C_MOUSE	0.921805	0.00408937
		IGHG3_MOUSE	1.11135	0.0244991
		KV5A7_MOUSE	0.763717	0.00400415
		VNN3_MOUSE	0.662117	0.000558533
		C4BPA_MOUSE	1.17615	4.42031e-05
		FA10_MOUSE	1.09896	0.0144135
		KCRM_MOUSE	1.04949	0.325636
		FA5_MOUSE	0.914246	0.306313
		PON1_MOUSE	1.09153	0.0179438
		ANGT_MOUSE	1.08953	0.0326424
		K1B11_MOUSE	6.38782	0.146946
		KV5AA_MOUSE	0.49658	0.066645
		MBL1_MOUSE	1.14129	0.0102934
		APOC3_MOUSE	1.44835	0.00017359
		GPX3_MOUSE	1.12785	0.0268698
		LCAT_MOUSE	1.08958	0.0574932
		IL1AP_MOUSE	0.964867	0.188328
		IGKC_MOUSE	0.963325	0.552003
		RET4_MOUSE	1.1292	0.00229065
		LUM_MOUSE	0.946585	0.167712
		KV5A4_MOUSE	0.70972	0.165437
		S10A9_MOUSE	0.221113	0.000578883
		CO2_MOUSE	1.15596	0.00615355
		SPP24_MOUSE	1.18121	0.145678
		AMBP_MOUSE	1.08175	0.000284333
		MASP2_MOUSE	1.27493	0.28606
		KV2A7_MOUSE	0.892281	5.59305e-05
		EST1_MOUSE	1.10794	0.0307507
		APOM_MOUSE	1.0726	0.00386355
		QSOX1_MOUSE	0.874104	0.00885788
		APOD_MOUSE	1.04676	0.702469
		PEDF_MOUSE	1.0493	0.285235
		A2MP_MOUSE	0.528894	0.104376
		C1QA_MOUSE	0.923953	0.0231198
		SODC_MOUSE	0.962694	0.814832
		G3P_MOUSE	0.86477	0.0852486
		AMY1_MOUSE	1.16423	0.109831
		PAFA_MOUSE	1.15696	0.544153
		IGHA_MOUSE	1.05496	0.00771201
		BTD_MOUSE	1.05217	0.011843
		CAH2_MOUSE	1.00306	0.875083
		ECM1_MOUSE	1.35311	0.417783
		ANK1_MOUSE	1.07936	0.400706
		CBPB2_MOUSE	0.834651	0.0202232
		PRG4_MOUSE	0.969502	0.0573898
		CSF1R_MOUSE	1.01061	0.790776
		EST2E_MOUSE	0.990224	0.694568
		SEPP1_MOUSE	1.01732	0.427792
		F13B_MOUSE	0.988688	0.212187
		PROS_MOUSE	0.821643	0.527198
		OTOF_MOUSE	0.991803	0.868775

## Sheet: Fig 1c
		Plasma s100a9
			STZ-Saline	STZ-Leptin		Unpaired t test
			0.286132	2.54135		P value	0.1089
			1.07201	5.02904		P value summary	ns
			1.60095	15.3135		Significantly different (P < 0.05)?	No
			1.04091	3.45188		One- or two-tailed P value?	Two-tailed
						t, df	t=1.882, df=6

## Sheet: Fig 1d
Hepatic s100a9 mRNA
		STZ-Saline	STZ-Leptin		Unpaired t test
		0.660315	2.3971		P value	0.0494
		1.55593	3.7095		P value summary	*
		0.77547	4.54844		Significantly different (P < 0.05)?	Yes
		1.00796	1.07434		One- or two-tailed P value?	Two-tailed
					t, df	t=2.456, df=6

## Sheet: Fig 1e
			S100A9/GAPDH
			STZ-Saline	STZ-Leptin		Unpaired t test with Welch's correction
			0.761201	1.11017		P value	0.05
			0.579039	0.650599		P value summary	*
			1.55358	10.8524		Significantly different (P < 0.05)?	Yes
			1.10867	2.77406		One- or two-tailed P value?	Two-tailed
				3.76418		Welch-corrected t, df	t=2.344, df=7.329
				9.56184
				4.66204
				0.969853

## Sheet: Fig 1f
	plasma calprotectin								plasma calprotectin
		STZ-saline	STZ-Leptin	Healthy						STZ-Leptin-STOP	STZ-Leptin
		3209	139	38						604	72
		125	321	64						1099	78
		3218	174	38						63	71
			153	58						1015	89
	Tukey's multiple comparisons test	Mean Diff.	95.00% CI of diff.	Significant?	Summary	Adjusted P Value				Unpaired t test
	STZ-saline vs. STZ-Leptin	1987	38.14 to 3936	Yes	*	0.0461				P value	0.0403
	STZ-saline vs. Healthy	2135	185.4 to 4084	Yes	*	0.0336				P value summary	*
	STZ-Leptin vs. Healthy	147.3	-1657 to 1952	No	ns	0.9706				Significantly different (P < 0.05)?	Yes
										One- or two-tailed P value?	Two-tailed
										t, df	t=2.608, df=6

## Sheet: Fig 2b
	STZ-pLIVE	STZ-pLIVE-S100A9	Healthy
	0.00631101	0.0102118	0.742212
	0.0277399	0.00484336	1.79674
	0.029253	0.00243098	0.88681
	0.0816037	0.0233834	0.574242
	0.0114524	0.00899034
	0.0113321	0.0207301
	Tukey's multiple comparisons test	Mean Diff.	95.00% CI of diff.	Significant?	Summary	Adjusted P Value
	STZ-pLIVE vs. STZ-pLIVE-S100A9	0.01618	-0.3848 to 0.4172	No	ns	0.9938
	STZ-pLIVE vs. Healthy	-0.9721	-1.420 to -0.5237	Yes	***	0.0002
	STZ-pLIVE-S100A9 vs. Healthy	-0.9882	-1.437 to -0.5399	Yes	***	0.0002

## Sheet: Fig 2c
	STZ-pLIVE	STZ-pLIVE-S100A9	Healthy
	139.474	36.6762	1268.59
	52.9074	136.769	977.992
	58.3178	9.6242	929.559
	76.4968	4.2138	560.259
	146.392	162.768	923.505
	105.254	68.9291
Tukey's multiple comparisons test	Mean Diff.	95.00% CI of diff.	Significant?	Summary	Adjusted P Value
STZ-pLIVE vs. STZ-pLIVE-S100A9	26.64	-188.6 to 241.9	No	ns	0.944
STZ-pLIVE vs. Healthy	-835.5	-1061 to -609.8	Yes	****	<0.0001
STZ-pLIVE-S100A9 vs. Healthy	-862.2	-1088 to -636.4	Yes	****	<0.0001

## Sheet: Fig 2d
	STZ-pLIVE	STZ-pLIVE-S100A9	Healthy
	0.171536	4.76397	1.54314
	2.02852	2.0796	0.394853
	2.0693	2.31651	2.21012
	0.948616	3.32946	0.527343
	1.05282	2.40576
	0.225234	4.20157
	1.37038	0.505608
	0.584424	0.663471
	0.46087	1.5195
	1.0883	1.27077
		5.62325
		0.891721
	Tukey's multiple comparisons test	Mean Diff.	95.00% CI of diff.	Significant?	Summary	Adjusted P Value
	STZ-pLIVE vs. STZ-pLIVE-S100A9	-1.464	-2.832 to -0.09665	Yes	*	0.0343
	STZ-pLIVE vs. Healthy	-0.1689	-2.058 to 1.721	No	ns	0.9728
	STZ-pLIVE-S100A9 vs. Healthy	1.295	-0.5487 to 3.139	No	ns	0.2055

## Sheet: Fig 2e
					S100A9/GAPDH
					STZ-pLIVE	STZ-pLIVE-S100A9	Healthy
					0	3.51917	0
					0	3.19557	0
					0	2.83639	0
						8.13483

[truncated: 63 more sheets: Fig 2f, Fig 2g, Fig 2h, Fig 2i, Fig 2j, Fig 2k, Fig 2l, Fig 3b, Fig 3c, Fig 3d, FIg 3e, Fig 3f, Fig 3g, Fig 3h, Fig 3i, Fig 3j, Fig 3k, Fig 3l, Fig 3m, Fig 4a …]
